# Supplementary material for: Tier 3 specialist weight management service and pre‐bariatric multicomponent weight management programmes for adults with obesity living in the UK: A systematic review
Source: Endocrinol Diabetes Metab. 2018 Oct 25;2(1):e00042. doi: 10.1002/edm2.42 (PMC6354755; doi:10.1002/edm2.42)
Supplement: Supplementary file 1 [file EDM2-2-e00042-s001.xlsx]

## Sheet: Descriptive S1
Descriptive
Author (year) Contry	Sitting	Study design	Aim	Intervention	Intervention description	Inclusion/exclusion criteria	Duration	Lost-to-follow-up or missing data rate	Additional notes
1. Barratt (2008) England 18	The dietetic led ‘Lifestyle’ and ‘Pharmacotherapy’ tertiary clinics at the Hammersmith Hospital NHS Trust, London.	Retrospective case-control analysis.	1. Investigate differences in weight loss out- comes in obese women with T2D compared to those without T2D attending a dietetic led ‘Lifestyle’ clinic. 2. Investigate whether there were any beneficial effects on weight loss by the addition of si- butramine in women who had failed to achieve weight loss goals in the ‘Lifestyle’ clinic. 3. To compare the effects of sibutramine on weight loss in obe…	Dietetic led (Lifestyle)	Initial 6 month lifestyle intervention to achieve 10% weight loss followed by sibutramine therapy if weight loss not achieved. All the subjects had completed 6 months in either the ‘Lifestyle’ or the ‘Pharmacotherapy’ clinics. In each of the ‘Lifestyle’ and ‘Pharmacotherapy’ groups. To allow comparisons across groups, patients in the ‘Pharmacotherapy’ group were pair-matched with those in the ‘Li…	Subjects with type 2 diabetes and a BMI ≥28kgm² and non-diabetic patients with a BMI≥35kg m². All aged b/w 18-75 years. Exclusion: Subjects with type 2 diabetes and a BMI <28.	6 months
2. Brown (2015) England 21	The regional specialist weight management service at the Heart of England National Health Service (NHS) Foundation Trust, Birmingham.	Single group observational cohort (service evaluation).	1. To achieve at least a 5% weight loss; 2. To educate patients regarding obesity; 3. To encourage self-management of obesity.	SWM (SLiM)	SLiM is a structured patient education and self-management group weight management programme. Multicomponent, consisting of sessions which are patient centred incorporating educational, motivational, behavioural and cognitive elements.	Obese patients with a BMI ≥35kg/m² with comorbidity or ≥40kg/m² without comorbidity between August 2009 and June 2013.	6 months	0.44
3. Cheyette (2007) England 17	Mid Essex Hospitals NHS Trust, Broomfield Hospital.	RCT	To investigate whether the ‘weight no more’ programme has both short and long term effects at helping people with T2DM lose weight.	SWM (Weight No More)	Weight No More: An eight session programme run on a fortnightly basis consisting of 90 minute dietitian led education session including both diet and PA advice Control group: standard diabetes care of an appointment with the dietitian on an annual basis.	Adults with type 2 diabetes and have been taking insulin since 2000 > 1 year, BMI>28kg/m². Exclusion: Pregnant, taking anti-obesity meds, registered blind, amputated limb, participating in commercial weight loss programme.	12 months (Intervention: 4 months)
4. Hughes (2015) UK Abstract 26		Prospective cohort.	The primary outcome was weight loss of at least 5% of baseline weight.	Tier 3 MSWM	Multidisciplinary approach. Diet was assessed using the 2 item food frequency questionnaire, activity using the General Practice Physical Activity Questionnaire, and quality of life using the EuroQol-5D-5L questionnaire. Participants were seen at least monthly by obesity specialist nurses, and discussed regularly at the multidisciplinary team meetings and offered support from other team members a…	Adults with BMI ≥40, or 30 with obesity-related comorbidity in 2011-2013.	12 months	50%†	Original article is not found. Most crucial details are not reported in the abstract. Authors conclude: “It was possible to deliver an effective Tier 3 weight management service for obese patients with complex co-morbidity in a primary care setting with a full multidisciplinary team, which obtained good health outcomes and weight loss.”
5. Jackson (2007) England 27	Primary care health centre in West Yorkshire, England.	A prospective before-and-after study based in one primary healthcare centre.	To evaluate the effectiveness and acceptability of a specialist health visitor-led weight management clinic in primary care.	Specialist health visitor with expertise in weight management.	1- Take clinical outcome measures and complete ‘What do you eat Questionnaire’ Assess eating patterns, lifestyle and home employment factors including levels of physical activity Plan with patient one or two small lifestyle changes usually eating habits and physical activity. E.g. getting up on time and eating breakfast within 1 hour of waking, using the stairs instead of the escalator at work. 2…	Patients were eligible to participate if they had been assessed as markedly obese (BMI > 35 kg/m2) or obese (BMI >30 kg/m2) and at risk of associated long-term conditions between 1 January 2003 and 31 December 2004 which is the cut off point for this study. Those who did not attend the initial or follow-up appointments were excluded.	12 months	0.37	Not sure if this study applies to our review. Would this be considered as one type of SWM or Tier 3 scheme? It provides robust results with a well-designed methodology that is second to an RCT.
6. Jennings (2014) England 22	Fakenham medical practice.	Single group observational cohort (service evaluation).	To facilitate weight loss by implementing progressive and sustainable lifestyle changes based on individually agreed over the programme duration.	Tier 3 FWMS	Medical assessment, motivational interviewing to support behaviour change, dietary and activity advice, psychological therapies, drug therapy (orlistat), low-energy liquid diet (LELD) (medically supervised) and bariatric surgery assessment. Psychological therapies offered included cognitive behaviour therapy, neurolinguistics programming, emotional freedom therapy, clinical hypnosis, solution foc…	BMI ≥40, or BMI ≥30 with obesity-related co-morbidity and/or waist circumference ≥102 cm in men or ≥88 cm in women. Participants included non-English speakers, people with learning disability, and physically handicapped participants who were expected to be less likely to attend a group intervention.	24 months	At 1 year: 35.3% At 2 years: 80.5%
7. Kininmonth (2016) Huddersfield, UK Abstract 23	Wakefield’s Tier 3 Specialist Weight Management Service.	Retrospective cohort.	To assess the effectiveness of Wakefield’s Tier 3 Specialist Weight Management Service at helping patients achieve ≥5 % weight loss.	Tier 3 SWMS		Adults living in Wakefield aged ≥16 years with a BMI ≥45 or BMI >30 with complex co-morbidities.	6 months	0.32	“The SWMS was effective at helping some patients lose weight. However, improvements to the service are required to increase the number that complete the programme, and who achieve a clinically significant weight loss outcome”.
8. Lean (2013) Scotland 19	In practices already delivering Counterweight, predominately in rural or small-town settings.	Feasibility study.	To achieve ≥15 kg weight loss at 12 months, among severely obese patients attending routine primary care.	Low-energy Liquid diet LELD and Food Reintroduction	• LELD stage: patients were asked to follow either a ‘home-made’ milk- and fruit-juice-based diet (811 kcal/ day, 64 g protein, 132g carbohydrate, 6 g fat) with a multivitamin/mineral supplement, or a micronutrient- replete commercial LELD (832 kcal/ day, 87g protein, 120g carbohydrate, 12g fat). ‘Mixing and matching’ these diets was permitted, with optional LELD step-down from 1200kcal/day to 81…	Males and females, aged 20–60 years with BMI ≥40 kg/m2. Exclusions were: pregnancy or lactation, diabetes and taking insulin or sulphonylureas, myocardial infarction within 6months, cancers, chronic pancreatitis, alcohol dependence, psychiatric illness, and learning disability.	12 months	0.33	Excellent point: The indicative cost of providing this entire programme for wider implementation would be £861 per patient entered, or £2611 per documented 15 kg loss achieved.
9. Logue (2014) Scotland 28	Glasgow and Clyde Weight Management Service (GCWMS).	Prospective observational study.	to evaluate a large National Health Service (NHS) weight management service and report absolute and proportional weight losses over 12 months.	Structured educational lifestyle and GCWMS	Structured educational lifestyle programme employing cognitive behavioural therapy, 600 kcal deficit diet, physical activity advice, lower calorie diet and pharmacotherapy. • Phase 1: includes nine 90 min sessions delivered fortnightly over a 16-week period. On finishing phase 1 patients can choose to enter phase 2. • Phase 2: which consists of three 1-h ses- sions delivered at monthly intervals …	Inclusion is all adults 18-74 with >30 BMI attended the service between 1 October 2008 and 30 September 2009.	12 months	Phase 1: 36.5% Phase 2: 61.9% Phase 3: 78.3%
10. MacLaughlin (2015) England 24	The Renal Weight Management Programme at King’s College Hospital, London.	Retrospective cohort study.	to determine if participation in aweight loss program impacted upon a composite end point of: all-cause mortality,myocardial infarction, stroke, and hospital- ization for congestive heart failure, and secondly, kidney transplantation waitlisting, in obese patients with CKD.	RWMP	WMP is a 12-month weight loss program including a low-fat, energy-reduced renal diet, regular exercise, and use of the anti-obesity medication, orlistat, with motivational interviewing and behavioral therapy techniques to address barriers to lifestyle change. A low-fat energy-reduced renal diet was negotiated with each patient based on food preferences and each patient’s CKD stage. Protein intake…	Adult aged 18-80 years referred to renal weight management programme in 2005 to 2009 with chronic kidney disease and BMI >30 or >28 with at least 1 comorbidity (diabetes, hypertension, or dyslipidaemia), and under the care of a nephrologist.	12 months
11. McLean (2016) Scotland 25	Glasgow and Clyde Weight Management Service	Retrospective cohort study.	To examine the prevalence and associations of anxiety and/or depressive symptomatology at baseline in patients attending a multidisciplinary weight management programme with a cognitive behavioural therapy (CBT) programme for all patients, with psychological screening and additional psychological intervention when required. Using different Hospital Anxiety and Depression Scale (HADS) scores, this…	GCWMS for anxiety and depression	GCWMS is a multidisciplinary weight management programme involving dietitians, clinical psychologists, physiotherapists and administrative staff.	Patients aged 18 years and over with complex obesity (defined as BMI of ≥30 with obesity-related comorbidities or BMI of ≥35 ) are eligible and referred by their general practitioner or hospital doctor.	12 months	0.78	No specific reasoning for the high rate of non-completers given. This study climes difference in weight loss with statistical significance whereas it appears to have less clinical significance. The high rate of non-completers in addition to lack info given for anxiety and depression treatment are two major weakness for the study design. This only provides an insight of a possible link between psy…
12. Melville (2011) Scotland 29	Home-based in NHS Greater Glasgow and Clyde.	Before and after study (without control).	To evaluate the service. TAKE-5 is based on the weight-loss intervention programme used in the Glasgow and Clyde Weight Management Service (GCWMS). It was adapted specifically for use with adults with intellectual disabilities.	TAKE 5 GCWMS Multidisciplinary approach	TAKE 5 is an individual intervention involving family or paid carers to support participants, sessions took place in each individual’s home environment. Individualised personalised dietary prescription calculated to achieve an energy-deficit diet of 2510 kJ/d (600 kcal/d) and a weight loss of 0•5–1 kg/week. Physical activity including home-based, walking targets and local accessible facilities. A…	All patients over 18 years old; a BMI ≥30, ambulatory. Excluding Prader-Willi syndrome.	6 months	0.13
13. Morrison (2012) Scotland 30	Community and outpatients in Greater Glasgow and Clyde Health Board area in the West of Scotland.	Prospective uncontrolled cohort study.	To evaluate the effectiveness of phase 1 of the GCWMS weight manage- ment programme in achieving 5 kg or more weight loss.	SWM GCWMS	GCWMS is provided by a team that comprises dietitians, psychologists, physiotherapists and administrative staff.	Adults referred November 2004 to December 2006 with BMI ≥35 or BMI ≥30 with comorbidities. Records with a height of 1m or less, a weight loss of more than 30 kg or a BMI below 20 were excluded as they were unlikely to be valid data.	24 months	0.62
14. Nield (2016) UK 31	Specialist Community Weight Management Programme.	A prospective cohort observational study.	to investigate the physical, psychological and dietary impact of a 12-week Specialist Community Weight Management Programme (SCWMP) on morbid and complex obesity patients.	Specialist Community WMP	Each eligible patient had a 1-h initial appointment with a senior member of the multidisciplinary team (MDT; i.e. dietitian, physiotherapist, psychologist) where a holistic assessment of the patients’ medical, physical, psychologi- cal and social history was collected and a tailored treat- ment plan was agreed between the patient and assessor. The intervention consisted of up to 12 contacts via t…	Patients who were male or female, aged ≥18 years; patients regis- tered with an eligible general practitioner; patients who were motivated to make changes to their diet and life- style; patients who were not pregnant; patients with a BMI ≥35 with a comorbidity or a BMI ≥40 without a comorbidity (≥32.5 with comorbidity, and ≥37.5, respectively, for South Asian); and patients who had tried and fail…	6 months	0.6	Lacks the reasoning behind the high rate of drop-outs.
15. Ross (2008) England 32	65 primary care practices in 7 UK regions taking part in the Counterweight Programme for obesity management.	Prospective uncontrolled cohort study.	To determine to what extent measures of success seen in intensive clinical trials can be achieved in routine primary care.	Counterweight Programme SWM	Weight management advisers, all registered dietitians with specialist postgraduate training and experience in obesity management, led and facilitated implementation of the programme. An 8-hour training programme was provided for practice nurses. Practice nurses incorporated the programme into appointments which were usually spent managing comorbid conditions. Peer support in the practice was prov…	Patients aged 18–75 years with BMI ≥30 or ≥28 with obesity-related comorbidities.	24 months	At 12 months: 25.6% At 24 months: 77%†
16. Rowe (2005) England 33	Hospital-based weight management clinic Wythenshawe Hospital, Manchester.	Prospective observational without control.	To characterise concomitant diabetes drug use and the related costs in patients with diabetes treated with orlistat in the first 6 months of treatment in routine clinical setting. To determine whether the improvement in glycaemic control was related to changes in weight.	Orlistat and behavioural interventions for diet and exercise.	Orlistat and behavioural and motivational interventions for diet and exercise. Patients had to reduce weight by 2.5 kg in the 4-week period prior to commencement on orlistat. Patients were assessed at 3, 6, 12 and 24 months.	Overweight patients with diabetes and BMI ≥28 and meet the clinical indication for orlistat.	24 months	At 6 months: 18% At 24 months: 77%
17. Ryan (2017) England 34	SWMS clinics in the North East of England.	Before and after study (without control).	To investigate the effect of persistent pain on weight loss in individuals receiving NHS specialist weight management services.	SWMS multidisciplinary, biopsychosocial approach for morbidly obese patients.	• Phase 1: patents initially receive a multidisciplinary team (MDT) assessment including consultation with a Dietician, Physiotherapist, Psychologist, Metabolic Physician/Endocrinologist, GP with a specialist interest in obesity management, and an individual care plan is generated. The individual care plan includes: an exercise and physical activity plan; outcomes expected for the individual; tar…	Patients attended from February 2013 to November 2014 with BMI of ≥40 or a BMI ≥35 with a significant co-morbidity such as diabetes or hypertension. Patients were required to be registered with a local GP; aged 16 years or more; with an ability to take charge of their dietary intake; assessed as “ready to change”; and have had previous attempts at weight loss. Excluded if they were suspected or d…	12 months	0.156	The more obese patients lose weight the less overall pain they may feel. This study does not indicate what type of pain they were experiencing; perhaps joints pain? It gives an indication of what SWM can do for weight reduction though.
18. Turner (2015) Wales, UK 16	Aneurin Bevan Hospital, Ebbw Vale, Wales.	Service evaluation by semi-structured interviews and questionnaires with patients attending the MDWMC.	To examine Qualitative and Quantitative outcomes of a 1:1 Multidisciplinary weight management clinic.	MDWMC - Tier 3 Qualitative Assessment	Once patients attend the clinic, a nurse takes basic measurements, such as weight, BMI, blood pressure, and waist circumference. Each patient then sees the doctor and, if applicable, a mood assessment is conducted. Typically, a patient will return for a second appointment after four to six weeks where the patient and doctor will decide whether additional 1:1 appointments with the other health pro…	Adults attended the MDWMC between December 2011 and December 2012. New patients visiting clinic for the first occasion were excluded from interview. Discharged patients, patients lapsing at six months, and patients who did not attend clinic were not interviewed. Referral Criteria are age 16 years and above and a BMI of ≥35.	24 months		As of many qualitative reports, this one has lots of subjective claims and assumptions.
19. Wright (2012) Scotland 20	Specialist weight management based in routine clinical practice that are government funded by National Health Service programme covering the Greater Glasgow and Clyde health board area in health board area in the West of Scotland.	Cross-sectional.	To provide a better understanding of the relationship between weight loss, emotional well-being and clinically meaningful HRQOL change in obese patients completing a specialist obesity programme in routine clinical practice.	SWMP	All participants were invited to join a closed group programme comprising of nine fort- nightly sessions incorporating lifestyle advice (diet and activity) and behavioural change strat- egies. Each group session lasted 1.5 hours and was led by a dietician who had undergone training in cognitive-behavioural approaches and had access to ongoing supervision from a Clinical Psychologist.	Adults with a BMI >30 with comorbidities or BMI >35 with or without comorbidities.	6 months†

## Sheet: Demographics S2
Demographics
Author (year) Contry	Sample size	Age	Gender, Female (%)	Ethnicity, n (%)	SES	Education	Marital status	Type of support
1. Barratt (2008) England	38	SIO group: 40.40 ± 8.88 SID group: 43.67 ± 11.84 LO group: 38.80 ± 10.16 LD group: 48.89 ± 8.72 All†: 42.94 ± 9.90	38 (100)	• White: 23 (60.5%) • Black: 13 (34.2%) • Asian: 2 (5.2%)
2. Brown (2015) England	828	48.2 ± 11.6	610 (73.7)	• White: 662 (80) • Mixed: 6 (0.7) • Asian: 94 (11.4) • Black: 55 (6.6) • Other: 11 (1.3)
3. Cheyette (2007) England	49	I: 56.7 ± 9.7 C: 58.0 ± 10.7	23 (47)
4. Hughes (2015) UK Abstract	272
5. Jackson (2007) England	89	55.83 ± 13.83	62 (80.9)
6. Jennings (2014) England	230	52.7 ± 13.6	161 (70)			In years: ≤15: 60 (30%) 15-19: 104 (52%) ≥19: 36 (18%)
7. Kininmonth (2016) Huddersfield, UK Abstract	280		188 (67)
8. Lean (2013) Scotland	91	45.7 ± 10.7	74 (81.3)
9. Logue (2014) Scotland	1838	49.1 ± 13.5	1340 (72.9)		1 Most deprived: 796 (43.3%) 2: 342 (18.6%) 3: 245 (13.3%) 4: 224 (12.2%) 5 Least deprived: 225 (12.2%) Not known: 6 (0.3%)
10. MacLaughlin (2015) England	338	52.3 ± 12.8	[45]	• White: 160 (47.3) • Black: 135 (39.9) • Asian: 34 (10.1) • Other: 9 (2.7)†
11. McLean (2016) Scotland	1838	48.1 ± 12.5†	[72.2]†		Reported under multilevel stratification for HADS-A and HADS-D.
12. Melville (2011) Scotland	54	48.3 ± 12.01	32 (59.3)	• Caucasian: 52 (96.3) • Pakistani: 1 (1.9) • Other Asian: 1 (1.9)			Married: 1 (1.9%) Single: 53 (98.2%)	Lives independently: 4 (7.4%) Family carer: 17 (31.5%) Paid carer: 33 (61.1%)
13. Morrison (2012) Scotland	2976	46.05	2162 (72.4)		1 Most deprived: 1848 (62.1%) 2: 228 (7.7%) 3: 240 (8.1%) 4: 439 (14.7%) 5 Least deprived: 95 (3.2%)
14. Nield (2016) UK	288	19–24: 9 (3.1%) 25–34: 31 (10.8%) 35–44: 67 (23.3%) 45–54: 73 (25.3%) 55–64: 71 (24.7%) ≥65: 37 (12.8%)	190 (66)	• White British & Irish: 259 (89.9) • Asian: 18 (6.3) • Black African/ Caribbean: 11 (3.8)	1 Most deprived: 77 (27%) 2: 75 (26%) 3: 55 (19%) 4: 40 (14%) 5 Least deprived: 35 (12%) Not known: 6 (2%)
15. Ross (2008) England	1906	49.4 ± 13.5	1468 (77)		Deprived: 693 (36.4%) Intermediate: 562 (29.5%) Least deprived: 651 (34.2%)
16. Rowe (2005) England	100	54.6 ± 11.2†	55 (55)
17. Ryan (2017) England	141	52.2 ± 11.9	[70]		Mean score [1-10]: 3
18. Turner (2015) Wales, UK	180		131 (72.7)†
19. Wright (2012) Scotland	199	49.7 ± 12.6	152 (76.4)		1 Most deprived: 110 (55.3%) 2: 41 (20.6%) 3: 20 (10.1%) 4: 22 (11.1%) 5 Least deprived: 6 (3.0%)†

## Sheet: Measurments S3
Measurments
Author (year) Contry	Mental disorders, n (%)	Anxiety, n (%)	Depression, n (%)	Sleap apnoea, n (%)	Hypertension, n (%)	CVD, n (%)	IHD, n (%)	Hyperlipidaemia, n (%)	Diabetes, n (%)	Impared fasting glucose, n (%)	Insulin, n (%)	Oral hypoglycaemics, n (%)	Incretin based, n (%)
1. Barratt (2008) England									9 (23.7)
2. Brown (2015) England	216 (26.1)			332 (40.1)					266 (32.1)		62 (23.3)	214 (80.5)	104 (39)
3. Cheyette (2007) England									49 (100)		49 (100)
4. Hughes (2015) UK Abstract
5. Jackson (2007) England
6. Jennings (2014) England			72 (31.3)	27 (11.7)	88 (38.3)		27 (11.7)		73 (31.7)
7. Kininmonth (2016) Huddersfield, UK Abstract
8. Lean (2013) Scotland
9. Logue (2014) Scotland
10. MacLaughlin (2015) England					0.92				0.38
11. McLean (2016) Scotland		0.33	0.27
12. Melville (2011) Scotland					11 (20.4)				5 (9.3)
13. Morrison (2012) Scotland		679 (22.8)†	518 (17.4)†		272 (9.1)†	288 (9.7)†			515 (17.3)†
14. Nield (2016) UK
15. Ross (2008) England					612 (32.1)	152 (8.0)		239 (12.5)	258 (13.5)	119 (9.9)
16. Rowe (2005) England									91 (91)		51 (51)	57 (57)
17. Ryan (2017) England			Score (0-21): 8.0 ± 4.4
18. Turner (2015) Wales, UK
19. Wright (2012) Scotland		Score: 8.8 ± 5.0	Score: 8.3 ± 4.4

## Sheet: Baseline S4
Baseline
						Glycaemic control					Lipids
Author (year) Contry	BMI mean (SD)	Weight kg mean (SD)	Body fat percentage	Waist circumference (cm)	BP (systolic/diastolic)	Insulin usage	FBS mmol L-1	Glucose mmol L-1	HbA1c %	HbA1c mmol/mol-1	Cholesterol mmol L-1	HDL mmol L-1	LDL mmol L-1	Total cholesterol	Triacylglycerol mmol L-1	Physical activity	Mental health
1. Barratt (2008) England	SIO group: 40.04 ± 7.50 SID group: 41.11 ± 6.93 LO group: 37.06 ± 5.45 LD group: 43.78 ± 13.56 All†: 40.49 ± 8.36	SIO group: 106.38 ±16.81 SID group: 113.23 ± 22.61 LO group: 100.23 ± 16.14 LD group: 118.27 ± 40.11 All†: 109.53 ± 23.92			124/80			6.59 ± 2.34	6.47 ± 1.49		4.80 ± 0.98	1.30 ± 0.45	2.87 ± 0.77	3.87 ± 0.96	1.49 ± 0.79
2. Brown (2015) England	49.1 (9.2)	135 (28.1)							8.0 ± 3.8
3. Cheyette (2007) England	I: 34.1 ± 4.7 C: 31.7 ± 5.4	I: 97.2 ± 15.1 C: 90.8 ± 14.3	I: 35.9 ± 8.4 C: 33.0 ± 9.0			I†: 72.0 units (approx)			I: 8.4 C: 8.4
4. Hughes (2015) UK Abstract	44	123.9
5. Jackson (2007) England	37.39 ± 5.85	103.16 ± 16.92			Sys: 138.43 ± 18.44 Dia: 78.43 ± 11.88		5.44 ± 1.08				5.38 ± 1.19
6. Jennings (2014) England	44.1 ± 7.8	124.4 ± 27.3		128 ± 16.2	Sys: 131 ± 13.7 Dia: 76 ± 9.3					57.8 ± 15.3						3.4 ± 1.0
7. Kininmonth (2016) Huddersfield, UK Abstract	49.4 ± 7.4	138.9 ± 27.2
8. Lean (2013) Scotland	48.0 ± 7.6	131.1 ± 25.2
9. Logue (2014) Scotland	43.3	118.1
10. MacLaughlin (2015) England	36.6 ± 5.3
11. McLean (2016) Scotland	43.77† ± 7.23	122.5† ± 24.2
12. Melville (2011) Scotland	40.0 ± 8.03	100.6 ± 26.8		122.1 ± 15.7												R
13. Morrison (2012) Scotland	BMI 30-35 n=338/2976 (11.4%) BMI 35-39 n=1082/2976 (36.36%) BMI 40-49 n=1253/2976 (42.10%) BMI ≥50 n=303/2976 (10.18%)†
14. Nield (2016) UK	45.5 ± 6.6	126.9 ± 21.5		130.7 ± 14.6												113.2 ± 233.2 min/week
15. Ross (2008) England	37.1 ± 6.0	101.1
16. Rowe (2005) England	39.5 ± 6.5	112 ± 20.85†				130 ± 135.4 units			7.6 ± 1.5
17. Ryan (2017) England	46.3 ± 7.2	127.2 ± 23.0
18. Turner (2015) Wales, UK
19. Wright (2012) Scotland		114.5 ± 23.4

## Sheet: 3-4 months S5
3 to 4 months
																	Glycaemic control					Lipids
Author (year) Contry	BMI	Weight kg	Waist circumference (cm)	Achieved ≥5% weight loss (%)	Achieved ≥10% weight loss (%)	Lost ≥5 kg, %	Lost ≥10 kg, %	Lost 0 to ≤5 kg, %	Lost 5 - ≤10 kg, %	Lost 10 - ≤15 kg, %	Lost 15 - ≤20 kg, %	Lost ≥20 kg, %	Mean weight loss, kg (SD)	% body weight loss	BP (systolic/diastolic)	Hypertension	Insulin usage	FBS mmol L-1	Glucose mmol L-1	HbA1c %	HbA1c mmol/mol-1	Cholesterol mmol L-1	HDL mmol L-1	LDL mmol L-1	Total cholesterol	Triacylglycerol mmol L-1	Physical activity
1. Barratt (2008) England
2. Brown (2015) England	47.8† Reduction by: 1.3 ± 2.1 p<0.001	131.3 Reduction by: 3.7 ± 5.4 p<0.001
3. Cheyette (2007) England		I: 94.5 ± 15.8 Reduction by: 2.2 ± 2.7 p<0.01															I: 58.7 ± 28.5 units Reduction by: 10.1 ± 16.4 units p<0.01			I: 7.5 ± 1.0 p<0.01 C: 8.1 ± 0.6 p<0.5
4. Hughes (2015) UK Abstract
5. Jackson (2007) England	35.38 ± 5.87 p<0.001	97.82 ± 16.93 p<0.001													Sys: 129.53 ± 18.33 Dia: 72.64 ± 11.84 p<0.001			5.08 ± 0.69 p=0.003				5.18 ± 1.20 p=0.02
6. Jennings (2014) England	42.7 ± 7.7 p<0.001	120.8 ± 27.0 p<0.001	124 ± 16.1 p<0.001	25.2	3.6																54.5 ± 14.5 p=0.001						Score: 2.9 ± 1.2 p<0.001
7. Kininmonth (2016) Huddersfield, UK Abstract	48.6 ± 8.2	136.4 ± 27.4 p<0.001		16
8. Lean (2013) Scotland
9. Logue (2014) Scotland				25		32
10. MacLaughlin (2015) England
11. McLean (2016) Scotland				16.6†		22.4†
12. Melville (2011) Scotland
13. Morrison (2012) Scotland	BMI 30-35 n=212/2156 (9.83%) BMI 35-39 n=788/2156 (36.55%) BMI 40-49 n=916/2156 (42.49%) BMI ≥50 n=240/2156 (11.13%)†			BMI 30-35 n=18/66 (27.27%) BMI 35-39 n=103/291 (35.40%) BMI 40-49 n=122/344 (35.47%) BMI ≥50 n=44/108 (40.74%)
14. Nield (2016) UK	44.04† p<0.001	122.8† Reduction by: 4.11 ± 4.95 p<0.001	126.62† Reduction by: 4.08 ± 5.12 p<0.001	24.3																							123.2 ± 363.5 min/week p<0.001
15. Ross (2008) England	35.88† Reduction by: 1.22 ± 1.28	97.76† Reduction by: 3.34 ± 3.53		26.1
16. Rowe (2005) England
17. Ryan (2017) England
18. Turner (2015) Wales, UK
19. Wright (2012) Scotland

## Sheet: 6 months S6
6 months
																	Glycaemic control					Lipids
Author (year) Contry	BMI	Weight kg	Waist circumference (cm)	Achieved ≥5% weight loss (%)	Achieved ≥10% weight loss (%)	Lost ≥5 kg, %	Lost ≥10 kg, %	Lost 0 to ≤5 kg, %	Lost 5 - ≤10 kg, %	Lost 10 - ≤15 kg, %	Lost 15 - ≤20 kg, %	Lost ≥20 kg, %	Mean weight loss, kg (SD)	% body weight loss	BP (systolic/diastolic)	Hypertension	Insulin usage	FBS mmol L-1	Glucose mmol L-1	HbA1c %	HbA1c mmol/mol-1	Cholesterol mmol L-1	HDL mmol L-1	LDL mmol L-1	Total cholesterol	Triacylglycerol mmol L-1	Physical activity
1. Barratt (2008) England	37.46† Reduction by: SIO group: 4.07 ± 2.98 SID group: 2.32 ± 1.12 LO group: 3.66 ± 2.76 LD group: 1.9 ± 1.20 All: 3.03 ± 2.33												SIO group: 10.74 ± 7.49 SID group: 6.36 ± 3.10 LO group: 9.89 ± 7.68 LD group: 5.26 ± 3.53 All: 8.18 ± 6.18	7.51 ± 5.15	119/79				6.05 ± 1.65 p<0.05	5.83 ± 1.46 p<0.01		4.79 ± 1.03	1.37 ± 0.32	2.81 ± 0.78	3.62 ± 0.99	1.43 ± 0.97
2. Brown (2015) England	47.6† Reduction by: 2.0 ± 2.8 p<0.001	131.4† Reduction by: 5.5 ± 7.4 p<0.001		24.9	7.7															7.6 ± 3.6 p<0.05
3. Cheyette (2007) England		I: 92.8 ± 13.2															I: 63.1 ± 31.4 units			I: 8.3 ± 1.2 C: 7.9 ± 1.0
4. Hughes (2015) UK Abstract
5. Jackson (2007) England	35.02 ± 6.57 p<0.001	95.98 ± 18.76 p<0.001													Sys: 130.57 ± 17.68 Dia: 72.75 ± 9.84 p<0.001			5.14 ± 0.85 p=0.03				5.23 ± 1.19 p=0.6
6. Jennings (2014) England	41.8 ± 7.7 p<0.001	118.2 ± 27.4 p<0.001	120 ± 15.8 p<0.001	44.1	12.3																53.5 ± 15.0 p=0.009						2.7 ± 1.2 p<0.001
7. Kininmonth (2016) Huddersfield, UK Abstract	48.5 ± 7.5	136.3 ± 27.5
8. Lean (2013) Scotland
9. Logue (2014) Scotland				44		50
10. MacLaughlin (2015) England
11. McLean (2016) Scotland				23.3†		28.4
12. Melville (2011) Scotland	39.2 ± 8.2 p<0.0001	96.1 ± 26.9 p<0.0001	115.8 ± 16.7 p<0.0001	36.17				51
13. Morrison (2012) Scotland
14. Nield (2016) UK	43.32† Reduction by: 2.18 ± 2.84 p<0.001	120.6† Reduction by: 6.30 ± 8.41 p<0.001	125.06† Reduction by: 5.64 ± 7.61 p<0.001	45.4																							107.4 ± 209.7 min/week p<0.001
15. Ross (2008) England	35.55† Reduction by: 1.55 ± 1.88	96.86† Reduction by: 4.24 ± 5.19		38
16. Rowe (2005) England		104.7 ± 32.9		51.2									7.1 p<0.001	6.2 ± 4.0			90 ± 124.1 units p<0.001			6.98† Reduction by: 0.62 p<0.001
17. Ryan (2017) England
18. Turner (2015) Wales, UK
19. Wright (2012) Scotland		109.4 ± 23.1 p<0.001		45.7				46.2					5.1 ± 4.3

## Sheet: 12 months S7
12 months
																	Glycaemic control					Lipids
Author (year) Contry	BMI	Weight kg	Waist circumference (cm)	Achieved ≥5% weight loss (%)	Achieved ≥10% weight loss (%)	Lost ≥5 kg, %	Lost ≥10 kg, %	Lost 0 to ≤5 kg, %	Lost 5 - ≤10 kg, %	Lost 10 - ≤15 kg, %	Lost 15 - ≤20 kg, %	Lost ≥20 kg, %	Mean weight loss, kg (SD)	% body weight loss	BP (systolic/diastolic)	Hypertension	Insulin usage	FBS mmol L-1	Glucose mmol L-1	HbA1c %	HbA1c mmol/mol-1	Cholesterol mmol L-1	HDL mmol L-1	LDL mmol L-1	Total cholesterol	Triacylglycerol mmol L-1	Physical activity
1. Barratt (2008) England
2. Brown (2015) England
3. Cheyette (2007) England		I: 93.4 ± 14.2															I: 62.0 ± 30.4 units			I: 8.1 ± 1.3 C: 8.6 ± 1.0
4. Hughes (2015) UK Abstract		115.6		49.3
5. Jackson (2007) England	33.11 ± 5.69 p<0.001	91.64 ± 19.03 p<0.001													Sys: 124.43 ± 17.24 Dia: 69.61 ± 11.70 p=0.001			5.04 ± 0.60 p=0.01				5.38 ± 1.33 p=0.3
6. Jennings (2014) England	41.0 ± 7.6 p<0.001	115.8 ± 26.0	118 ± 15.4 p<0.001	60	21.8										Sys: 122 ± 11.2 Dia: 71.3 ± 7.5 p<0.001						53.7 ± 14.1 p=0.006						2.8 ± 1.2 p<0.001
7. Kininmonth (2016) Huddersfield, UK Abstract
8. Lean (2013) Scotland								13	12	7	16	16	12.4 ± 11.4	9.1 ± 8.2
9. Logue (2014) Scotland				51		54
10. MacLaughlin (2015) England														5
11. McLean (2016) Scotland				24.5†		27.8†
12. Melville (2011) Scotland
13. Morrison (2012) Scotland
14. Nield (2016) UK
15. Ross (2008) England	36.02† Reduction by: 1.08 ± 2.41	98.04† Reduction by: 2.96 ± 6.64		30.7
16. Rowe (2005) England
17. Ryan (2017) England				52									6.5	5.1
18. Turner (2015) Wales, UK				36	37												36% reported reduction in dosage
19. Wright (2012) Scotland

## Sheet: 18 months S8
18 months
																	Glycaemic control					Lipids
Author (year) Contry	BMI	Weight kg	Waist circumference (cm)	Achieved ≥5% weight loss (%)	Achieved ≥10% weight loss (%)	Lost ≥5 kg, %	Lost ≥10 kg, %	Lost 0 to ≤5 kg, %	Lost 5 - ≤10 kg, %	Lost 10 - ≤15 kg, %	Lost 15 - ≤20 kg, %	Lost ≥20 kg, %	Mean weight loss, kg (SD)	% body weight loss	BP (systolic/diastolic)	Hypertension	Insulin usage	FBS mmol L-1	Glucose mmol L-1	HbA1c %	HbA1c mmol/mol-1	Cholesterol mmol L-1	HDL mmol L-1	LDL mmol L-1	Total cholesterol	Triacylglycerol mmol L-1	Physical activity
1. Barratt (2008) England
2. Brown (2015) England
3. Cheyette (2007) England
4. Hughes (2015) UK Abstract
5. Jackson (2007) England
6. Jennings (2014) England		112 ± 24.9 p<0.001		47.9	26
7. Kininmonth (2016) Huddersfield, UK Abstract
8. Lean (2013) Scotland
9. Logue (2014) Scotland
10. MacLaughlin (2015) England
11. McLean (2016) Scotland
12. Melville (2011) Scotland
13. Morrison (2012) Scotland
14. Nield (2016) UK
15. Ross (2008) England
16. Rowe (2005) England
17. Ryan (2017) England
18. Turner (2015) Wales, UK
19. Wright (2012) Scotland

## Sheet: 24 months S9
24 months
																	Glycaemic control					Lipids
Author (year) Contry	BMI	Weight kg	Waist circumference (cm)	Achieved ≥5% weight loss (%)	Achieved ≥10% weight loss (%)	Lost ≥5 kg, %	Lost ≥10 kg, %	Lost 0 to ≤5 kg, %	Lost 5 - ≤10 kg, %	Lost 10 - ≤15 kg, %	Lost 15 - ≤20 kg, %	Lost ≥20 kg, %	Mean weight loss, kg (SD)	% body weight loss	BP (systolic/diastolic)	Hypertension	Insulin usage	FBS mmol L-1	Glucose mmol L-1	HbA1c %	HbA1c mmol/mol-1	Cholesterol mmol L-1	HDL mmol L-1	LDL mmol L-1	Total cholesterol	Triacylglycerol mmol L-1	Physical activity
1. Barratt (2008) England
2. Brown (2015) England
3. Cheyette (2007) England
4. Hughes (2015) UK Abstract
5. Jackson (2007) England
6. Jennings (2014) England		112.2 ± 24.8 p<0.001		44.4	20
7. Kininmonth (2016) Huddersfield, UK Abstract
8. Lean (2013) Scotland
9. Logue (2014) Scotland
10. MacLaughlin (2015) England
11. McLean (2016) Scotland
12. Melville (2011) Scotland
13. Morrison (2012) Scotland						13.6
14. Nield (2016) UK
15. Ross (2008) England
16. Rowe (2005) England		99.7 ± 32.4 p=0.002												4.8
17. Ryan (2017) England
18. Turner (2015) Wales, UK
19. Wright (2012) Scotland
